# Supplementary material for: Bawei Chenxiang Wan Ameliorates Cardiac Hypertrophy by Activating AMPK/PPAR-α Signaling Pathway Improving Energy Metabolism
Source: Front Pharmacol. 2021 Jun 3;12:653901. doi: 10.3389/fphar.2021.653901 (PMC8209424; doi:10.3389/fphar.2021.653901)
Supplement: Supplementary file 1 [file DataSheet1.ZIP]

Archive with 6 entries (5 files):
- 653901/
- 653901/Figure1 and Figure2.pptx
- 653901/Figure3 and Figure4.pptx
- 653901/Figure5 and Figure7.pptx
- 653901/Figure8.pptx
- 653901/raw data.xlsx
