# Supplementary material for: Bawei Chenxiang Wan Ameliorates Cardiac Hypertrophy by Activating AMPK/PPAR-α Signaling Pathway Improving Energy Metabolism
Source: Front Pharmacol. 2021 Jun 3;12:653901. doi: 10.3389/fphar.2021.653901 (PMC8209424; doi:10.3389/fphar.2021.653901)
Supplement: Supplementary file 1 [file DataSheet1.ZIP › 653901/raw data.xlsx]

## Sheet: Figure2
Figure 2
1		HW/BW(mg/g)								Figure 2B
	C	2.97586	3.525	2.48182	2.96896	2.60172	2.61273	2.74558	2.90634
	ISO	4.24275	3.83612	4	3.83212	3.61709	3.98214	4.34	4.36713
	Cap	3.58935	3.35693	3.078	3.45486	3.212	3.73852	3.112	3.002
	BCW 0.8(g/100g)	3.63448	3.33939	3.87647	3.82333	3.01984	3.4971	3.5	4.01667
	BCW 0.4(g/100g)	3.19338	3.56364	3.59155	3.89688	3.0377	3.96324	3.93462	3.4375
	BCW 0.2(g/100g)	3.79452	3.64333	4.05785	3.90333	3.53041	3.81618	3.53	3.87
2		LVW/BW(mg/g)								Figure 2C
	C	2.87586	3.425	2.38182	2.86897	2.5	2.5	2.65	2.80634
	ISO	2.6	2.8	3.2	2.7	2.7	2.98	3.2	3.4
	Cap	2.5	1.7	2	1.6	2.45	1.9	2.3	1.7
	BCW 0.8(g/100g)	2.45	2.7	2.55	1.8	2.2	2.6	1.9	2.1
	BCW 0.4(g/100g)	2.54	2.2	2.23	2.3	1.98	2.6	1.6	2.5
	BCW 0.2(g/100g)	2.92	2.45	2.78	2.4	2.78	2.09	2.6	2.2
3		ANF mRNA expression			Figure 2D
	C	1	1	1
	ISO	2.63674	2	2.5
	Cap	1.51361	1.23	1.008
	BCW 0.8(g/100g)	1.78	1.54	1.2
	BCW 0.4(g/100g)	1.12933	1.2	1.543
	BCW 0.2(g/100g)	1.97548	1.78	1.65
4	BNP mRNA expression				Figure 2E
	C	1	1	1
	ISO	2.21033	1.97122	2.67
	Cap	1.39783	1.02636	1.23
	BCW 0.8(g/100g)	1.43	1.8	1.2
	BCW 0.4(g/100g)	1.17089	1.32375	1.567
	BCW 0.2(g/100g)	1.84359	1.67993	2.075
5	β-MHC mRNA expression				Figure 2F
	C	1	1	1
	ISO	3.01065	2.616	2.1
	Cap	1.59259	1.02636	1.2
	BCW 0.8(g/100g)	1.1359	1.72375	1.65
	BCW 0.4(g/100g)	1.2	1.6	1.07
	BCW 0.2(g/100g)	2.56855	1.67993	1.8

## Sheet: Figure3
Figure 3
1		Heart Rate(beats/min)								Figure 3B
	C	269	363	353	300	345	346	375	340
	ISO	380	420	400	450	389	430	360	390
	Cap	360	375	340	409	419	360	429	340
	BCW 0.8(g/100g)	409	419	330	330	310	353	346	298
	BCW 0.4(g/100g)	305	346	305	360	344	316	367	409
	BCW 0.2(g/100g)	353	327	383	439	383	409	380	379
2		EF(%)								Figure 3C
	C	56.47	50.32	62	57	64	48	67	50
	ISO	64	69	70	75	59	60	68	66
	Cap	60	65	54	50	52	59	48	52
	BCW 0.8(g/100g)	55	54	49	58	65	52	50	48
	BCW 0.4(g/100g)	47	51	57	53	59	52	46	55
	BCW 0.2(g/100g)	55	60	63	59	58	60	66	52
3		FS(%)								Figure 3D
	C	32	30	32	37	44	48	37	40
	ISO	44	49	50	35	49	50	48	36
	Cap	30	35	44	38	32	40	38	33
	BCW 0.8(g/100g)	38	30	37	45	33	38	31	45
	BCW 0.4(g/100g)	45	32	31	35	40	38	36	37
	BCW 0.2(g/100g)	35	40	43	54	48	44	36	42
4		LVAWd(mm)								Figure 3E
	C	2.3	2	1.9	1.6	1.9	1.7	1.6	1.5
	ISO	3.8	3.1	2.2	2.8	2.7	2.5	2.4	2.4
	Cap	1.6	2.5	2.1	2.4	1.6	2.4	1.8	2.3
	BCW 0.8(g/100g)	2.2	2.1	1.9	2.7	2.3	2.3	1.7	2.1
	BCW 0.4(g/100g)	2	1.89	2.1	3.1	2	1.8	2.2	2.3
	BCW 0.2(g/100g)	2.5	2.2	1.7	2.9	2.8	2.4	2.1	2.3
5		LVAWs(mm)								Figure 3F
	C	3.9	3.6	3.7	3	3.5	3.4	3.1	3.3
	ISO	4.8	4.3	4.5	4.4	4.3	4	4.2	4
	Cap	3.5	4.2	3.4	4.1	3.2	3.4	3.8	3
	BCW 0.8(g/100g)	3	3.8	3.9	3.19	3.1	4.2	3.9	3.5
	BCW 0.4(g/100g)	4.3	4.1	3.3	3.8	3	4.1	2.8	3
	BCW 0.2(g/100g)	3.8	4	3.4	4.7	4	4.5	3.9	3.8
6		LVPWd(mm)								Figure 3G
	C	2.2	1.8	2.1	1.98	2	1.9	2.5	2.1
	ISO	3.3	2.7	3.2	3.3	2.6	3.4	3.4	2.6
	Cap	2.9	3.1	1.9	1.7	3	2.4	2.2	2.5
	BCW 0.8(g/100g)	2.9	3	2.2	2.4	2.8	2.5	1.7	2.2
	BCW 0.4(g/100g)	3.4	2.8	2.3	2.5	2.1	2.4	2.6	1.8
	BCW 0.2(g/100g)	2.7	2.6	3.1	2.7	2	3.5	2.5	2.9
7		LVPWs(mm)								Figure 3H
	C	3.6	3.4	3.2	2.8	3.9	3.4	4.1	2.7
	ISO	4.2	3.7	4.9	4.5	4.3	4.2	3.4	4.3
	Cap	2.9	3.3	3.6	3	4	2.7	3.1	3.5
	BCW 0.8(g/100g)	2.9	3.1	3.5	4	3.7	3.3	3.7	3.6
	BCW 0.4(g/100g)	3.9	2.7	4.1	3	3.8	2.8	3.4	3.7
	BCW 0.2(g/100g)	3.6	3.8	4.8	3.8	3.5	4.7	3.6	3.2
8		LVIDd(mm)								Figure 3J
	C	4	4.7	5.3	5.1	4.2	4	3.6	4.3
	ISO	4.7	3.2	3.5	2.1	3.4	4.3	2.9	2.6
	Cap	4.8	3.9	4	4.5	3.7	4.6	4.1	4.7
	BCW 0.8(g/100g)	4.3	4	4.2	4	3.6	4.9	4.3	3.8
	BCW 0.4(g/100g)	3.9	4.7	3.7	4	4.3	4.8	3.9	4.2
	BCW 0.2(g/100g)	3.2	4.4	3.5	3	5.7	3.5	3.7	3.9
9		LVIDs(mm)								Figure 3K
	C	1.2	1.7	1.5	1.43	1.6	1.4	1.3	1.4
	ISO	1.1	1	1	0.4	0.7	1.1	0.7	0.6
	Cap	1.7	1.1	1.5	0.9	1.4	0.8	1.9	1.6
	BCW 0.8(g/100g)	1.1	1.2	0.8	0.8	1.5	1.3	1.6	1.8
	BCW 0.4(g/100g)	1.2	1.2	0.6	0.9	1.7	1.5	1.7	1.4
	BCW 0.2(g/100g)	0.9	0.7	1.1	1.2	0.8	1.2	0.8	1.2

## Sheet: Figure4
Figure 4
1		CSA(μM)			Figure 4B
	C	210	180	230
	ISO	500	450	510
	Cap	270	310	190
	BCW 0.8(g/100g)	300	245	280
	BCW 0.4(g/100g)	256	307	198
	BCW 0.2(g/100g)	340	400	382
2		CK(U/mL）			Figure 4C
	C	0.76	0.54	0.89
	ISO	0.9	1.5	1.2
	Cap	0.65	0.4	0.5
	BCW 0.8(g/100g)	0.67	0.5	0.72
	BCW 0.4(g/100g)	0.67	0.56	0.8
	BCW 0.2(g/100g)	0.84	0.9	0.87
3		LDH(U/mL）			Figure 4D
	C	1700	2100	2680
	ISO	2800	3000	3500
	Cap	1800	2000	1600
	BCW 0.8(g/100g)	1900	1500	2300
	BCW 0.4(g/100g)	2500	1600	2100
	BCW 0.2(g/100g)	2400	2600	2300

## Sheet: Figure5
Figure 5
1		FFA(μmol/mL）			Figure 5A
	C	230	278	290
	ISO	402	450	422
	Cap	358	321	310
	BCW 0.8(g/100g)	334	290	380
	BCW 0.4(g/100g)	361	300	330
2		LD(mmol/L）			Figure 5B
	C	3.5	4.8	4
	ISO	5.4	7	6.7
	Cap	4.1	5	3
	BCW 0.8(g/100g)	4.1	3.3	5
	BCW 0.4(g/100g)	3.4	3.8	5.2
3		CPT-1β protein level			Figure 5E
	C	1	1	1
	ISO	0.36	0.43	0.22
	Cap	1.6	0.9	1.2
	BCW 0.8(g/100g)	0.88	1.2	0.79
	BCW 0.4(g/100g)	1.2	0.76	0.95
4		GLUT-4 protein level			Figure 5F
	C	1	1	1
	ISO	1.6	1.73	1.52
	Cap	1.07	0.9	1.2
	BCW 0.8(g/100g)	1.3	1	0.8
	BCW 0.4(g/100g)	0.72	1.1	1.3

## Sheet: Figure6
Figure 6
	ND1 mRNA expression			Cyt b mRNA expression			mt-co 1 mRNA expression			ATP-5β mRNA expression			Figure 6
C	1	1	1	1	1	1	1	1	1	1	1	1
ISO	0.5	0.3	0.32	0.43	0.28	0.22	0.6	0.35	0.52	0.6	0.35	0.22
Cap	0.7	0.95	0.84	0.6	0.85	0.74	0.79	0.96	0.74	0.859	0.96	0.7
BCW 0.8(g/100g)	0.79	0.946	0.65	0.9	0.846	0.55	0.69	0.946	0.85	0.619	0.96	0.84
BCW 0.4(g/100g)	0.92	0.8	0.65	0.95	0.7	0.65	0.98	0.8	0.68	0.98	0.88	0.58

## Sheet: Figure7
Figure 7
1		P-AMPK protein level			Figure 7B
	C	1	1	1
	ISO	0.36	0.63	0.52
	Cap	0.8	0.9	1.1
	BCW 0.8(g/100g)	0.88	0.7	0.99
	BCW 0.4(g/100g)	1.2	1.3	0.95
2		AMPK protein level			Figure 7C
	C	1	1	1
	ISO	0.36	0.43	0.52
	Cap	0.3	0.43	0.5						0
	BCW 0.8(g/100g)	0.88	0.7	0.9
	BCW 0.4(g/100g)	0.89	0.75	0.95
3		P-AMPK/AMPK ratio			Figure 7D
	C	1	1	1
	ISO	0.6	0.43	0.22
	Cap	0.7	0.9	0.8
	BCW 0.8(g/100g)	0.7	0.946	0.65
	BCW 0.4(g/100g)	0.92	0.86	0.65
4		PPARα protein level			Figure 7F
	C	1	1	1
	ISO	0.6	0.43	0.22
	Cap	0.7	0.9	0.8
	BCW 0.8(g/100g)	0.7	0.946	0.65
	BCW 0.4(g/100g)	0.92	0.86	0.65

## Sheet: Figure8
Figure 8
1		AMPK mRNA level (SiRNA)			Figure 8A
	NC	1	1	1
	S1	0.5	0.4	0.3
	S2	0.42	0.33	0.3
	S3	0.3	0.38	0.4
2		AMPK protein level (SiRNA)			Figure 8C
	NC	1	1	1
	S1	0.3	0.28	0.42
	S2	0.44	0.36	0.3
	S3	0.51	0.4	0.6
3		AMPK protein level			PPARα protein level			Figure 8E and 8F
	C	1	1	1	1	1	1
	ISO	0.5	0.41	0.32	0.45	0.41	0.3
	ISO+BCW	0.95	0.87	0.92	0.9	1	0.92
	ISO+BCW+NC	0.9	0.95	0.98	0.9	0.95	1
	ISO+BCW+siRNA	0.2	0.3	0.25	0.3	0.35	0.5
4		Cell Surface area			Figure 8G
	C	1	1	1
	ISO	2.08	1.7	1.8
	ISO+BCW	1.16	1.28	1.25
	ISO+BCW+NC	1.2	1.1	1.04
	ISO+BCW+siRNA	1.82933	1.91	1.66
5		ANF mRNA expression			BNP mRNA expression			β-MHC mRNA expression			Figure 8H
	C	1	1	1	1	1	1	1	1	1
	ISO	2.08	1.7	1.8	2.21033	1.87	1.7	1.9	1.78	2.3
	ISO+BCW	1.16	1.38	1.25	1.43594	1.27993	1.2075	1.3	1.17993	1.2
	ISO+BCW+NC	1.2	1.4	1.34	1.43	1.25	1.2	1.1359	1.3	1.17
	ISO+BCW+siRNA	1.82933	1.99	1.56	1.70887	1.65	1.87	1.8	1.6	1.77
